# Supplementary material for: Culicoides species composition and molecular identification of host blood meals at two zoos in the UK
Source: Parasit Vectors. 2020 Mar 16;13:139. doi: 10.1186/s13071-020-04018-0 (PMC7076997; doi:10.1186/s13071-020-04018-0)
Supplement: Supplementary file 5 — Additional file 5: Table S1. Species composition of blood-fed Culicoides caught in traps. [file 13071_2020_4018_MOESM5_ESM.xlsx]

## Sheet: Table S1
Additional file 5: Table S1. Species composition of blood-fed Culicoidescaught in traps.
Species	Number of blood fed specimens
Culicoides obsoletus/scoticus	42
Culicoides dewulfi	8
Culicoides chiopterus	1
Culicoides pulicaris	1
Culicoides punctatus	3
Culicoides nubeculosus	5
Culicoides achrayi	5
Culicoides parroti	1
Culicoides stigma	1
Culicoides vexans	1
Total	68
