# Supplementary material for: Culicoides species composition and molecular identification of host blood meals at two zoos in the UK
Source: Parasit Vectors. 2020 Mar 16;13:139. doi: 10.1186/s13071-020-04018-0 (PMC7076997; doi:10.1186/s13071-020-04018-0)
Supplement: Supplementary file 6 — Additional file 6: Table S2. Results of blood meal analysis of Culicoides collected from ZSL London Zoo and Whipsnade Zoo. [file 13071_2020_4018_MOESM6_ESM.xlsx]

## Sheet: Table S2
Additional file 6: Table S2. Results of blood meal analysis of Culicoides collected from London Zoo and Whipsnade Zoo
Specimen no.	Morphological ID	Bloodmeal status	Collection date	Zoo	Site	Bloodmeal ID Latin name	Bloodmeal ID common name	Query cover	Identity
1	C. obs/scot	Full	2014-07-09	Whipsnade	HUL1	Sus scrofa	Pig/wild boar	1	1
3	C. obs/scot	Full	2014-10-16	Whipsnade	HUL1	Rhea pennata	Darwin's rhea	1	1
6	C. dewulfi	Full	2014-10-15	Whipsnade	EL1	Elephas maximus	Asian elephant	1	1
7	C. dewulfi	Partial	2014-10-15	Whipsnade	EL1	Elephas maximus	Asian elephant	1	1
8	C. dewulfi	Full	2014-10-15	Whipsnade	EL1	Elephas maximus	Asian elephant	1	1
9	C. dewulfi	Full	2014-10-15	Whipsnade	EL1	Elephas maximus	Asian elephant	1	1
10	C. obs/scot	Full	2014-10-15	Whipsnade	EL1	Elephas maximus	Asian elephant	1	1
11	C. obs/scot	Full	2014-10-15	Whipsnade	EL1	Elephas maximus	Asian elephant	1	1
12	C. obs/scot	Partial	2014-10-15	Whipsnade	EL1	Rhea pennata	Darwin's rhea	1	1
14	C. obs/scot	Partial	2014-10-15	Whipsnade	EL1	Elephas maximus	Asian elephant	1	0.99
15	C. obs/scot	Full	2014-10-15	Whipsnade	EL1	Elephas maximus	Asian elephant	1	1
16	C. obs/scot	Full	2014-10-15	Whipsnade	EL1	Elephas maximus	Asian elephant	1	1
17	C. obs/scot	Full	2014-10-15	Whipsnade	EL1	Elephas maximus	Asian elephant	1	1
18	C. obs/scot	Partial	2014-10-15	Whipsnade	EL1	Elephas maximus	Asian elephant	1	1
19	C. obs/scot	Full	2014-10-15	Whipsnade	EL1	Elephas maximus	Asian elephant	1	1
20	C. obs/scot	Full	2014-10-15	Whipsnade	EL1	Elephas maximus	Asian elephant	1	1
22	C. obs/scot	Full	2014-08-27	Whipsnade	RO1	Homo sapiens	Human	1	1
24	C. obs/scot	Full	2014-10-16	London	AA1	Vicugna pacos/Lama glama	Alpaca/Llama	1	0.99
25	C. obs/scot	Full	2014-10-30	London	AA1	Camelus bactrianus	Bactrian camel	1	0.98
27	C. obs/scot	Partial	2014-10-30	London	AA1	Homo sapiens	Human	0.99	0.99
29	C. obs/scot	Full	2014-07-31	London	AA1	Camelus bactrianus	Bactrian camel	1	1
31	C. achrayi	Full	2014-07-17	London	B1	Corvus corone	Carrion crow	0.99	0.99
32	C. obs/scot	Full	2015-05-06	Whipsnade	BG1	Equus przewalskii	Przewalski's horse	1	1
34	C. dewulfi	Full	2014-08-06	Whipsnade	BG1	Equus asinus	Donkey	1	0.99
35	C. obs/scot	Partial	2014-09-03	Whipsnade	EL1	Elephas maximus	Asian elephant	0.99	1
41	C. achrayi	Partial	2014-07-10	Whipsnade	EL1	Turdus merula	Blackbird	0.99	0.98
42	C. achrayi	Partial	2014-07-10	Whipsnade	EL1	Turdus merula	Blackbird	1	1
43	C. achrayi	Full	2014-07-10	Whipsnade	EL1	Cyanistes caeruleus	Blue tit	1	0.99
44	C. achrayi	Full	2014-07-10	Whipsnade	EL1	Pica pica	Magpie	1	0.99
63	C. punctatus	Full	2015-05-06	Whipsnade	PR1	Rhinoceros unicornis	Indian rhinoceros	1	1
68	C. obs/scot	Partial	2014-10-01	Whipsnade	PR1	Camelus bactrianus	Bactrian camel	1	1
