# Supplementary material for: Culicoides species composition and molecular identification of host blood meals at two zoos in the UK
Source: Parasit Vectors. 2020 Mar 16;13:139. doi: 10.1186/s13071-020-04018-0 (PMC7076997; doi:10.1186/s13071-020-04018-0)
Supplement: Supplementary file 7 — Additional file 7: Table S3. Comparison of different models for the number of Culicoides biting midges caught at London and Whipsnade zoos. [file 13071_2020_4018_MOESM7_ESM.xlsx]

## Sheet: Table S3
Additional file 7: Table S3. Comparison of different models for the number of Culicoides biting midges caught at London and Whipsnade zoos.
Factor removed*	Total Culicoides			obs./scot. females			chiopterus females			pulicaris females			punctatus females
	χ2†	df‡	p-value	χ2†	df‡	p-value	χ2†	df‡	p-value	χ2†	df‡	p-value	χ2†	df‡	p-value
Year	17.4	1	<0.001	12.9	1	<0.001	13.9	1	<0.001	8	1	0.005	10.4	1	0.001
Temperature	35.8	1	<0.001	21.7	1	<0.001	12.7	1	<0.001	18.1	1	<0.001	27.1	1	<0.001
Trap location	127.1	9	<0.001	104.3	9	<0.001	225.5	8	<0.001	95.4	9	<0.001	92.3	9	<0.001
Seasonality, 12 months	30.9	2	<0.001	14	2	<0.001	13.5	2	0.001	8.7	2	0.01	22.9	2	<0.001
Seasonality, 6 months	68.4	2	<0.001	48.2	2	<0.001	96.9	2	<0.001	31.8	2	<0.001	35.1	2	<0.001
* from a model including: Year; Temperature; Trap location; Seasonality, 12 months; and Seasonality, 6 months
† χ2: change in residual deviance when term removed from model, ‡ df: degrees of freedom
