# Supplementary material for: Culicoides species composition and molecular identification of host blood meals at two zoos in the UK
Source: Parasit Vectors. 2020 Mar 16;13:139. doi: 10.1186/s13071-020-04018-0 (PMC7076997; doi:10.1186/s13071-020-04018-0)
Supplement: Supplementary file 8 — Additional file 8: Table S4. Effect of seasonality, year, temperature and trap location on the number of Culicoides collected. [file 13071_2020_4018_MOESM8_ESM.xlsx]

## Sheet: Table S4
Additional file 8: Table S4. Effect of seasonality, year, temperature and trap location on the number of Culicoides biting midges caught at London and Whipsnade zoos.
	Total Culicoides			obs./scot. females			chiopterus females			pulicaris females			punctatus females
	est.*	s.e.†	p-value	est.	se.	p-value	est.	se.	p-value	est.	se.	p-value	est.	se.	p-value
Intercept	-1.09	0.69	0.11	-1.23	0.82	0.14	-2.47	0.58	<0.001	-3.03	1.01	0.003	-3.09	1.03	0.003
Seasonality
sin, 12 months	-0.15	0.36	0.67	-0.38	0.43	0.38	-1.28	0.45	0.004	0.3	0.52	0.56	0.89	0.51	0.08
cos, 12 months	-2.27	0.39	<0.001	-2.14	0.45	<0.001	-1.17	0.38	0.002	-1.8	0.66	0.007	-2.46	0.66	<0.001
sin, 6 months	-1.7	0.23	<0.001	-1.72	0.28	<0.001	-1.93	0.25	<0.001	-1.79	0.36	<0.001	-2.15	0.38	<0.001
cos, 6 months	-0.76	0.24	0.001	-0.56	0.27	0.04	-0.1	0.2	0.62	-0.96	0.38	0.01	-0.99	0.37	0.007
Year
2014‡	-	-	-	-	-	-	-	-	-	-	-	-	-	-	-
2015	-2.16	0.54	<0.001	-2.41	0.65	<0.001	-1.55	0.44	<0.001	-2.2	0.79	0.005	-2.41	0.71	<0.001
Temperature	0.31	0.05	<0.001	0.28	0.05	<0.001	0.12	0.03	<0.001	0.28	0.06	<0.001	0.36	0.07	<0.001
Trap location
London, AA1‡	-	-	-	-	-	-	-	-	-	-	-	-	-	-	-
London, B1	-2.98	0.42	<0.001	-3.55	0.51	<0.001	-0.92	0.27	<0.001	-3.92	0.65	<0.001	-3.3	0.49	<0.001
London, MN1	-3.01	0.5	<0.001	-2.52	0.58	<0.001	-3.39	1.01	<0.001	-4.27	0.9	<0.001	-4.79	0.77	<0.001
London, MN2	-0.74	0.42	0.08	-0.04	0.49	0.94	-0.67	0.28	0.02	-2.53	0.54	<0.001	-2.6	0.5	<0.001
London, MS1	-3.62	0.54	<0.001	-3.3	0.64	<0.001	-2.08	0.6	<0.001	-5.59	1.34	<0.001	-4.98	0.77	<0.001
Whipsnade, BG1	-1.33	0.49	0.007	-1.18	0.59	0.04	-	-	-	-2	0.64	0.002	-3.66	0.69	<0.001
Whipsnade, EL1	1.88	0.45	<0.001	2.52	0.54	<0.001	1.5	0.21	<0.001	1.35	0.5	0.007	-1.36	0.53	0.01
Whipsnade, HUL1	-0.89	0.47	0.06	-0.55	0.56	0.33	-2.78	1.02	0.006	-0.98	0.55	0.08	-4.09	0.73	<0.001
Whipsnade, PR1	-0.16	0.51	0.76	-0.5	0.61	0.41	-0.17	0.38	0.65	-0.48	0.58	0.4	-2	0.59	<0.001
Whipsnade, RO1	-1.17	0.47	0.01	-1.3	0.57	0.02	-1.68	0.6	0.005	-2.02	0.62	0.001	-4.81	0.87	<0.001
Model††	negative binomial (θ=0.39)			negative binomial (θ=0.27)			Poisson			negative binomial (θ=0.38)			negative binomial (θ=0.36)
* est.: estimate (those shown in bold differ significantly (P<0.05) from zero); † s.e.: standard error; ‡ baseline level; †† for the negative binomial models, θ is the estimated dispersion parameter
